# Supplementary material for: Histological and clinical phenotypes of diabetic kidney disease: a baseline analysis of the HEROIC study
Source: Clin Kidney J. 2026 Jun 25;19(7):sfag215. doi: 10.1093/ckj/sfag215 (PMC13373966; doi:10.1093/ckj/sfag215)
Supplement: sfag215_Supplemental_Files [file sfag215_supplemental_files.zip]

Archive with 3 entries (3 files):
- Sensitivity_Analyses_V3.docx
- Supplementary_Methods_Resubmission.docx
- Supp_Figs_V3.docx
